# Supplementary material for: Comparative RNA-seq analysis reveals dys-regulation of major canonical pathways in ERG-inducible LNCaP cell progression model of prostate cancer
Source: Oncotarget. 2019 Jul 2;10(42):4290–306. doi: 10.18632/oncotarget.27019 (PMC6611515; doi:10.18632/oncotarget.27019)
Supplement: Supplementary file 2 [file oncotarget-10-4290-s002.xlsx]

## Sheet: Significant_genes
gene	FC	locus	sample_1	sample_2	status	value_1	value_2	log2(fold_change)	test_stat	p_value	q_value	significant	value-1 or value_2 >10 FPKM
TFF1	223.751	chr21:43782390-43786644	ERG_P	ERG_N	OK	249.559	1.11534	-7.80575	-9.68244	0.00035	0.00168797	yes	1
RSAD2	98.519	chr2:7017795-7038363	ERG_P	ERG_N	OK	28.6242	0.290546	-6.62233	-14.1202	5e-05	0.000290566	yes	1
OASL	94.5608	chr12:121458094-121477045	ERG_P	ERG_N	OK	289.289	3.0593	-6.56317	-24.1199	5e-05	0.000290566	yes	1
S100P	73.2949	chr4:6695565-6698897	ERG_P	ERG_N	OK	1773.48	24.1965	-6.19564	-23.454	5e-05	0.000290566	yes	1
IFIT2	54.9775	chr10:91061705-91069033	ERG_P	ERG_N	OK	133.789	2.43352	-5.78077	-22.5129	5e-05	0.000290566	yes	1
IFIT1	50.9422	chr10:91152302-91166244	ERG_P	ERG_N	OK	45.6608	0.896323	-5.67079	-18.8699	5e-05	0.000290566	yes	1
REG4	43.5174	chr1:120336640-120354203	ERG_P	ERG_N	OK	13.4787	0.309731	-5.44352	-6.03196	5e-05	0.000290566	yes	1
RARRES3	43.0532	chr11:63014620-63330855	ERG_P	ERG_N	OK	177.473	4.12216	-5.42805	-15.1328	5e-05	0.000290566	yes	1
IFIT3	40.38	chr10:91087575-91100725	ERG_P	ERG_N	OK	48.7942	1.20837	-5.33557	-16.9124	5e-05	0.000290566	yes	1
ARHGDIB	39.5137	chr12:15094949-15114562	ERG_P	ERG_N	OK	12.6556	0.320285	-5.30428	-6.74981	0.0002	0.0010294	yes	1
ANXA1	30.8821	chr9:75766780-75785307	ERG_P	ERG_N	OK	11.3629	0.367942	-4.9487	-7.17083	5e-05	0.000290566	yes	1
PRSS23	29.2594	chr11:86511490-86522273	ERG_P	ERG_N	OK	55.0098	1.88007	-4.87083	-18.5726	5e-05	0.000290566	yes	1
DDX60	25.1598	chr4:169137441-169239958	ERG_P	ERG_N	OK	36.6609	1.45712	-4.65305	-18.3904	5e-05	0.000290566	yes	1
IGFBP3	24.0498	chr7:45951843-45960871	ERG_P	ERG_N	OK	733.938	30.5175	-4.58795	-20.3415	5e-05	0.000290566	yes	1
APOL3	23.9199	chr22:36536370-36562225	ERG_P	ERG_N	OK	39.7672	1.66252	-4.58014	-14.9553	5e-05	0.000290566	yes	1
FOS	23.3942	chr14:75745480-75748937	ERG_P	ERG_N	OK	10.9724	0.469023	-4.54808	-9.4159	5e-05	0.000290566	yes	1
S100A9	23.0402	chr1:153330329-153333503	ERG_P	ERG_N	OK	37.5253	1.62869	-4.52608	-7.72453	5e-05	0.000290566	yes	1
IFI44	22.1836	chr1:79115476-79129763	ERG_P	ERG_N	OK	103.614	4.67076	-4.47142	-17.1086	5e-05	0.000290566	yes	1
SLPI	21.5726	chr20:43880879-43883205	ERG_P	ERG_N	OK	491.914	22.8028	-4.43113	-17.5345	5e-05	0.000290566	yes	1
PI3	21.4129	chr20:43803539-43805185	ERG_P	ERG_N	OK	15.2016	0.709926	-4.42041	-4.7169	0.00115	0.00475581	yes	1
RDH10	17.747	chr8:74206836-74237520	ERG_P	ERG_N	OK	29.185	1.6445	-4.1495	-15.5041	5e-05	0.000290566	yes	1
APOD	16.5001	chr3:195295572-195311076	ERG_P	ERG_N	OK	119.252	7.22732	-4.0444	-15.2992	5e-05	0.000290566	yes	1
TBXAS1	15.715	chr7:139478046-139720125	ERG_P	ERG_N	OK	10.1096	0.643308	-3.97407	-8.73033	5e-05	0.000290566	yes	1
DDX58	15.6612	chr9:32455299-32526322	ERG_P	ERG_N	OK	27.6832	1.76763	-3.96912	-15.3365	5e-05	0.000290566	yes	1
HSD17B11	15.5236	chr4:88257676-88312455	ERG_P	ERG_N	OK	58.3607	3.75948	-3.95639	-14.75	5e-05	0.000290566	yes	1
FAXDC2	14.1715	chr5:154198051-154230213	ERG_P	ERG_N	OK	38.709	2.73146	-3.82492	-14.6746	5e-05	0.000290566	yes	1
RIN2	11.0694	chr20:19867164-19983103	ERG_P	ERG_N	OK	12.5947	1.13779	-3.46851	-12.1249	5e-05	0.000290566	yes	1
RBP5	10.8991	chr12:7276279-7281466	ERG_P	ERG_N	OK	36.4207	3.34162	-3.44614	-10.3906	5e-05	0.000290566	yes	1
SLITRK6	10.8148	chr13:86366921-86373483	ERG_P	ERG_N	OK	17.1755	1.58814	-3.43494	-12.7762	5e-05	0.000290566	yes	1
ISG15	10.7485	chr1:948846-949919	ERG_P	ERG_N	OK	845.689	78.6799	-3.42606	-15.2628	5e-05	0.000290566	yes	1
PGC	9.81814	chr6:41704448-41715139	ERG_P	ERG_N	OK	157.978	16.0905	-3.29545	-14.1883	5e-05	0.000290566	yes	1
ENC1	9.16097	chr5:73923230-74072737	ERG_P	ERG_N	OK	54.1104	5.90661	-3.1955	-4.83151	5e-05	0.000290566	yes	1
HBEGF	8.6659	chr5:139712427-139726188	ERG_P	ERG_N	OK	16.6913	1.92609	-3.11535	-10.5921	5e-05	0.000290566	yes	1
LPXN	8.12259	chr11:58294343-58345639	ERG_P	ERG_N	OK	47.6542	5.86686	-3.02194	-12.1008	5e-05	0.000290566	yes	1
PSMD13	7.88521	chr11:236807-252984	ERG_P	ERG_N	OK	904.901	114.759	-2.97915	-13.4539	5e-05	0.000290566	yes	1
SHC2	7.25774	chr19:416582-460996	ERG_P	ERG_N	OK	10.2076	1.40644	-2.85952	-9.05837	5e-05	0.000290566	yes	1
CMPK2	6.73543	chr2:6980683-7006766	ERG_P	ERG_N	OK	10.106	1.50043	-2.75177	-8.5931	5e-05	0.000290566	yes	1
VIM	6.59654	chr10:17256237-17279592	ERG_P	ERG_N	OK	17.7283	2.68751	-2.72171	-9.5044	5e-05	0.000290566	yes	1
CLEC3B	6.28233	chr3:45067758-45077563	ERG_P	ERG_N	OK	15.9341	2.53632	-2.6513	-6.67145	5e-05	0.000290566	yes	1
ID1	6.20663	chr20:30193085-30194317	ERG_P	ERG_N	OK	312.514	50.3517	-2.63381	-11.8546	5e-05	0.000290566	yes	1
KLF4	5.98512	chr9:110247132-110252047	ERG_P	ERG_N	OK	17.5026	2.92436	-2.58138	-9.8968	5e-05	0.000290566	yes	1
ATP1B1	5.82561	chr1:169075946-169396670	ERG_P	ERG_N	OK	251.502	43.1716	-2.54241	-10.0068	5e-05	0.000290566	yes	1
OSR2	5.64518	chr8:99956630-99964332	ERG_P	ERG_N	OK	27.9269	4.94705	-2.49702	-9.59167	5e-05	0.000290566	yes	1
NUDT9	5.32736	chr4:88343727-88380606	ERG_P	ERG_N	OK	96.4167	18.0984	-2.41342	-10.8831	5e-05	0.000290566	yes	1
ISG20	5.30337	chr15:89182038-89198879	ERG_P	ERG_N	OK	61.8593	11.6642	-2.40691	-9.34116	5e-05	0.000290566	yes	1
TM4SF1	5.25187	chr3:149086804-149104370	ERG_P	ERG_N	OK	87.7842	16.7149	-2.39283	-10.3757	5e-05	0.000290566	yes	1
GNAI1	5.22739	chr7:79764139-79848725	ERG_P	ERG_N	OK	43.2833	8.2801	-2.38609	-10.4628	5e-05	0.000290566	yes	1
SIPA1L2	5.15096	chr1:232533711-232651243	ERG_P	ERG_N	OK	13.664	2.6527	-2.36484	-9.9662	5e-05	0.000290566	yes	1
PSCA	5.1446	chr8:143751725-143764145	ERG_P	ERG_N	OK	23.9413	4.65368	-2.36306	-7.78716	5e-05	0.000290566	yes	1
RIMS1	5.11272	chr6:72596405-73112845	ERG_P	ERG_N	OK	18.1829	3.5564	-2.35409	-9.11557	5e-05	0.000290566	yes	1
HLA-DMB	4.89416	chr6_ssto_hap7:4333159-4339601	ERG_P	ERG_N	OK	41.4506	8.46943	-2.29106	-9.08221	5e-05	0.000290566	yes	1
SPIN4	4.76739	chrX:62567106-62571218	ERG_P	ERG_N	OK	36.1963	7.59248	-2.2532	-9.92777	5e-05	0.000290566	yes	1
ITGA3	4.74435	chr17:48133339-48167849	ERG_P	ERG_N	OK	12.0697	2.54401	-2.24621	-9.09974	5e-05	0.000290566	yes	1
NEO1	4.39557	chr15:73344824-73597547	ERG_P	ERG_N	OK	32.9932	7.50603	-2.13605	-9.63304	5e-05	0.000290566	yes	1
HIST1H2AM	4.38349	chr6:27860476-27860963	ERG_P	ERG_N	OK	17.7101	4.0402	-2.13208	-4.48155	5e-05	0.000290566	yes	1
DUSP4	4.36699	chr8:29190578-29208267	ERG_P	ERG_N	OK	38.3325	8.77777	-2.12664	-9.63185	5e-05	0.000290566	yes	1
TNFRSF21	4.33629	chr6:47199262-47277683	ERG_P	ERG_N	OK	33.5999	7.74856	-2.11646	-9.28894	5e-05	0.000290566	yes	1
MAP3K5	4.32287	chr6:136878186-137113656	ERG_P	ERG_N	OK	20.6972	4.78786	-2.11199	-9.206	5e-05	0.000290566	yes	1
SLC22A23	4.2625	chr6:3269206-3456793	ERG_P	ERG_N	OK	35.375	8.29909	-2.0917	-8.94732	5e-05	0.000290566	yes	1
IFI6	4.24178	chr1:27992571-27998724	ERG_P	ERG_N	OK	87.0384	20.5193	-2.08467	-8.4375	5e-05	0.000290566	yes	1
ZNF467	4.19148	chr7:149461452-149470295	ERG_P	ERG_N	OK	14.0061	3.34155	-2.06746	-7.63935	5e-05	0.000290566	yes	1
BCAM	4.08178	chr19:45312315-45324678	ERG_P	ERG_N	OK	47.3673	11.6045	-2.0292	-8.84852	5e-05	0.000290566	yes	1
SSBP2	3.93341	chr5:80243511-81047072	ERG_P	ERG_N	OK	12.4099	3.155	-1.97578	-5.70648	5e-05	0.000290566	yes	1
SERTAD1	3.87901	chr19:40928408-40931932	ERG_P	ERG_N	OK	27.2402	7.02245	-1.95569	-7.14441	5e-05	0.000290566	yes	1
IFI27L2	3.87305	chr14:94594117-94595957	ERG_P	ERG_N	OK	17.0207	4.39464	-1.95347	-4.04339	5e-05	0.000290566	yes	1
PRICKLE4	3.76424	chr6:41748499-41755110	ERG_P	ERG_N	OK	18.9133	5.02449	-1.91236	-7.02956	5e-05	0.000290566	yes	1
JUNB	3.66921	chr19:12902309-12904125	ERG_P	ERG_N	OK	65.9063	17.962	-1.87547	-8.25748	5e-05	0.000290566	yes	1
METTL8	3.60808	chr2:172173912-172341562	ERG_P	ERG_N	OK	20.1419	5.58245	-1.85123	-7.11649	5e-05	0.000290566	yes	1
STK3	3.59402	chr8:99466858-99954799	ERG_P	ERG_N	OK	42.1112	11.717	-1.8456	-8.16847	5e-05	0.000290566	yes	1
QSOX1	3.53752	chr1:180123967-180169859	ERG_P	ERG_N	OK	223.194	63.0932	-1.82274	-7.75345	5e-05	0.000290566	yes	1
NOSIP	3.53502	chr19:50058724-50083829	ERG_P	ERG_N	OK	178.471	50.4864	-1.82172	-8.25407	5e-05	0.000290566	yes	1
NDEL1	3.5314	chr17:8339169-8371495	ERG_P	ERG_N	OK	62.9834	17.8353	-1.82024	-8.22078	5e-05	0.000290566	yes	1
ID3	3.52727	chr1:23884420-23886285	ERG_P	ERG_N	OK	182.15	51.6405	-1.81855	-8.25996	5e-05	0.000290566	yes	1
ST7	3.50055	chr7:116592500-116870075	ERG_P	ERG_N	OK	148.342	42.3768	-1.80758	-8.12671	5e-05	0.000290566	yes	1
ABTB1	3.44351	chr3:127391780-127399769	ERG_P	ERG_N	OK	10.0278	2.91209	-1.78388	-6.17238	5e-05	0.000290566	yes	1
GOLPH3L	3.40025	chr1:150618700-150669672	ERG_P	ERG_N	OK	56.2609	16.5461	-1.76564	-7.99873	5e-05	0.000290566	yes	1
ID2	3.38625	chr2:8822112-8824583	ERG_P	ERG_N	OK	48.4939	14.3208	-1.75969	-7.37153	5e-05	0.000290566	yes	1
FBXO2	3.37615	chr1:11708417-11723384	ERG_P	ERG_N	OK	22.7444	6.73681	-1.75538	-4.21295	5e-05	0.000290566	yes	1
GALNT18	3.3627	chr11:11292420-11643561	ERG_P	ERG_N	OK	38.6186	11.4844	-1.74962	-7.61791	5e-05	0.000290566	yes	1
SDC4	3.3272	chr20:43953928-43977064	ERG_P	ERG_N	OK	65.1326	19.5757	-1.73431	-7.84162	5e-05	0.000290566	yes	1
ITGB5	3.28978	chr3:124481794-124606144	ERG_P	ERG_N	OK	45.986	13.9785	-1.71799	-7.73031	5e-05	0.000290566	yes	1
NRP1	3.25853	chr10:33466418-33623833	ERG_P	ERG_N	OK	58.4689	17.9434	-1.70422	-7.31045	5e-05	0.000290566	yes	1
PLA2G16	3.22031	chr11:63341943-63381941	ERG_P	ERG_N	OK	51.5214	15.9989	-1.6872	-6.88808	5e-05	0.000290566	yes	1
SEMA3B-AS1	3.21476	chr3:50304072-50304803	ERG_P	ERG_N	OK	26.3932	8.21001	-1.68471	-3.37084	5e-05	0.000290566	yes	1
FAM214B	3.20439	chr9:35104117-35115893	ERG_P	ERG_N	OK	30.5651	9.53848	-1.68005	-7.34274	5e-05	0.000290566	yes	1
RDX	3.15861	chr11:110045604-110167437	ERG_P	ERG_N	OK	81.9393	25.9416	-1.65929	-7.61749	5e-05	0.000290566	yes	1
RTN4	3.14511	chr2:55199326-55277734	ERG_P	ERG_N	OK	300.98	95.6978	-1.65311	-7.47002	5e-05	0.000290566	yes	1
GDF15	3.14441	chr19:18496967-18499986	ERG_P	ERG_N	OK	1245.4	396.068	-1.65279	-7.50843	5e-05	0.000290566	yes	1
CADPS2	3.10775	chr7:121958477-122526813	ERG_P	ERG_N	OK	18.524	5.9606	-1.63587	-7.25191	5e-05	0.000290566	yes	1
DEFB132	3.10093	chr20:238376-241736	ERG_P	ERG_N	OK	21.4519	6.91788	-1.6327	-6.65018	5e-05	0.000290566	yes	1
TLE1	3.08881	chr9:84198597-84303596	ERG_P	ERG_N	OK	24.0773	7.79501	-1.62705	-7.03892	5e-05	0.000290566	yes	1
AGR2	3.05747	chr7:16832263-16844738	ERG_P	ERG_N	OK	46.6258	15.2498	-1.61234	-6.44744	5e-05	0.000290566	yes	1
CTSO	3.04738	chr4:156845269-156875048	ERG_P	ERG_N	OK	16.087	5.27898	-1.60757	-6.60139	5e-05	0.000290566	yes	1
MVP	3.04274	chr16:29827527-29859360	ERG_P	ERG_N	OK	18.4406	6.06053	-1.60537	-3.07109	5e-05	0.000290566	yes	1
ADAM9	2.99673	chr8:38854504-38962779	ERG_P	ERG_N	OK	273.345	91.2141	-1.58339	-7.26068	5e-05	0.000290566	yes	1
ELMO2	2.95691	chr20:44994689-45035271	ERG_P	ERG_N	OK	42.7062	14.4429	-1.56409	-7.10462	5e-05	0.000290566	yes	1
PILRB	2.93799	chr7:99905324-99965454	ERG_P	ERG_N	OK	15.0238	5.11365	-1.55483	-2.52862	0.0005	0.00230555	yes	1
MIR22HG	2.93372	chr17:1614797-1619566	ERG_P	ERG_N	OK	12.1457	4.14001	-1.55273	-5.61961	5e-05	0.000290566	yes	1
RPS6KC1	2.91273	chr1:213224574-213446808	ERG_P	ERG_N	OK	25.7965	8.85648	-1.54237	-6.85902	5e-05	0.000290566	yes	1
BCL6	2.91258	chr3:187416046-187463513	ERG_P	ERG_N	OK	51.5655	17.7043	-1.5423	-6.92036	5e-05	0.000290566	yes	1
IFITM3	2.88466	chr11:319672-320914	ERG_P	ERG_N	OK	447.021	154.965	-1.5284	-6.98745	5e-05	0.000290566	yes	1
ERRFI1	2.83302	chr1:8071778-8086393	ERG_P	ERG_N	OK	61.38	21.6659	-1.50234	-6.85728	5e-05	0.000290566	yes	1
ZC3HAV1	2.82613	chr7:138728265-138794465	ERG_P	ERG_N	OK	68.6477	24.2903	-1.49883	-6.41071	5e-05	0.000290566	yes	1
ST6GALNAC1	2.80805	chr17:74620837-74639920	ERG_P	ERG_N	OK	23.8922	8.50849	-1.48957	-6.33764	5e-05	0.000290566	yes	1
ULBP2	2.7354	chr6:150263135-150270368	ERG_P	ERG_N	OK	23.2378	8.49521	-1.45175	-5.60474	5e-05	0.000290566	yes	1
JAG1	2.7134	chr20:10618331-10654694	ERG_P	ERG_N	OK	14.0671	5.18432	-1.4401	-6.3268	5e-05	0.000290566	yes	1
LUZP2	2.71122	chr11:24518515-25104186	ERG_P	ERG_N	OK	19.1661	7.06921	-1.43894	-6.41161	5e-05	0.000290566	yes	1
POLD4	2.6969	chr11:67085309-67159158	ERG_P	ERG_N	OK	66.7357	24.7453	-1.4313	-6.24325	5e-05	0.000290566	yes	1
C6orf226	2.66259	chr6:42858002-42858554	ERG_P	ERG_N	OK	41.8997	15.7365	-1.41283	-4.80862	5e-05	0.000290566	yes	1
DDAH2	2.64939	chr6_ssto_hap7:3025633-3028856	ERG_P	ERG_N	OK	53.273	20.1076	-1.40566	-6.02298	5e-05	0.000290566	yes	1
SMAD7	2.6477	chr18:46446222-46477081	ERG_P	ERG_N	OK	12.5147	4.72662	-1.40474	-5.37819	5e-05	0.000290566	yes	1
CIDECP	2.64489	chr3:10059236-10067820	ERG_P	ERG_N	OK	28.2509	10.6813	-1.40321	-4.97746	5e-05	0.000290566	yes	1
UBE2E1	2.63525	chr3:23847383-23933131	ERG_P	ERG_N	OK	398.933	151.383	-1.39794	-6.40582	5e-05	0.000290566	yes	1
RAB4B	2.63025	chr19:41281081-41314346	ERG_P	ERG_N	OK	26.8515	10.2087	-1.3952	-3.45271	5e-05	0.000290566	yes	1
CACFD1	2.60155	chr9:136325086-136335909	ERG_P	ERG_N	OK	29.4538	11.3216	-1.37937	-6.02461	5e-05	0.000290566	yes	1
CTNNAL1	2.58867	chr9:111704848-111775874	ERG_P	ERG_N	OK	85.4789	33.0205	-1.37221	-6.29608	5e-05	0.000290566	yes	1
RBM24	2.58779	chr6:17281808-17294099	ERG_P	ERG_N	OK	17.4011	6.72427	-1.37172	-5.68421	5e-05	0.000290566	yes	1
TM2D2	2.57646	chr8:38846326-38854041	ERG_P	ERG_N	OK	42.9097	16.6545	-1.36539	-6.12693	5e-05	0.000290566	yes	1
TFEB	2.57319	chr6:41651715-41703997	ERG_P	ERG_N	OK	13.4384	5.22243	-1.36356	-5.26613	5e-05	0.000290566	yes	1
SNRPN	2.56029	chr15:25068793-25223729	ERG_P	ERG_N	OK	769.079	300.387	-1.35631	-5.83045	5e-05	0.000290566	yes	1
IFI35	2.55099	chr17:41158741-41166476	ERG_P	ERG_N	OK	11.1288	4.36252	-1.35106	-4.4411	5e-05	0.000290566	yes	1
APOL2	2.54205	chr22:36622254-36636000	ERG_P	ERG_N	OK	31.7818	12.5024	-1.34599	-5.90205	5e-05	0.000290566	yes	1
CYP39A1	2.54027	chr6:46517316-46620567	ERG_P	ERG_N	OK	10.6216	4.18127	-1.34498	-5.12115	5e-05	0.000290566	yes	1
CCDC92	2.53682	chr12:124420954-124457163	ERG_P	ERG_N	OK	16.5512	6.52439	-1.34302	-5.20567	5e-05	0.000290566	yes	1
OPTN	2.53485	chr10:13142081-13180276	ERG_P	ERG_N	OK	11.4717	4.5256	-1.3419	-5.45637	5e-05	0.000290566	yes	1
ALCAM	2.53079	chr3:105085556-105295757	ERG_P	ERG_N	OK	59.6558	23.5719	-1.33959	-6.17	5e-05	0.000290566	yes	1
TAPBPL	2.52976	chr12:6561176-6579843	ERG_P	ERG_N	OK	12.1922	4.81948	-1.339	-3.85368	5e-05	0.000290566	yes	1
HSD11B2	2.5286	chr16:67465035-67471454	ERG_P	ERG_N	OK	85.458	33.7965	-1.33834	-6.07212	5e-05	0.000290566	yes	1
SAT1	2.52764	chrX:23801274-23804327	ERG_P	ERG_N	OK	417.829	165.304	-1.33779	-6.16349	5e-05	0.000290566	yes	1
LOC100862671	2.52471	chr16:30751511-30756517	ERG_P	ERG_N	OK	15.9948	6.33533	-1.33612	-5.31239	5e-05	0.000290566	yes	1
TMEM2	2.51661	chr9:74298281-74383800	ERG_P	ERG_N	OK	10.9719	4.35981	-1.33148	-5.81136	5e-05	0.000290566	yes	1
CLSTN3	2.50134	chr12:7282966-7311530	ERG_P	ERG_N	OK	34.3953	13.7508	-1.3227	-5.94913	5e-05	0.000290566	yes	1
LGMN	2.48989	chr14:93170151-93215047	ERG_P	ERG_N	OK	117.344	47.1281	-1.31608	-6.05448	5e-05	0.000290566	yes	1
C6orf1	2.45224	chr6:34214156-34216885	ERG_P	ERG_N	OK	37.4213	15.2601	-1.2941	-5.07155	5e-05	0.000290566	yes	1
REXO2	2.4363	chr11:114310107-114321000	ERG_P	ERG_N	OK	231.457	95.0039	-1.28469	-5.9034	5e-05	0.000290566	yes	1
PCSK1N	2.42718	chrX:48689501-48694040	ERG_P	ERG_N	OK	15.5821	6.4198	-1.27928	-4.33714	5e-05	0.000290566	yes	1
FLJ23867	2.40322	chr1:180123967-180169859	ERG_P	ERG_N	OK	32.3056	13.4426	-1.26497	-2.06472	0.0021	0.00796953	yes	1
ZNFX1	2.40152	chr20:47862438-47905795	ERG_P	ERG_N	OK	19.5131	8.12527	-1.26395	-3.33186	5e-05	0.000290566	yes	1
LGALS3BP	2.39599	chr17:76967334-76976061	ERG_P	ERG_N	OK	31.1277	12.9917	-1.26062	-5.46498	5e-05	0.000290566	yes	1
ZYX	2.39547	chr7:143078359-143220540	ERG_P	ERG_N	OK	42.111	17.5794	-1.26031	-4.98273	5e-05	0.000290566	yes	1
DYNLT3	2.39282	chrX:37698088-37706889	ERG_P	ERG_N	OK	38.5682	16.1183	-1.25871	-5.53245	5e-05	0.000290566	yes	1
SLC7A11	2.38404	chr4:138948576-139163503	ERG_P	ERG_N	OK	20.1033	8.43245	-1.25341	-5.72011	5e-05	0.000290566	yes	1
SH3BGRL3	2.36721	chr1:26606212-26608013	ERG_P	ERG_N	OK	88.3574	37.3255	-1.24319	-5.4877	5e-05	0.000290566	yes	1
PHF1	2.36249	chr6_ssto_hap7:4859020-4864476	ERG_P	ERG_N	OK	17.8068	7.5373	-1.24031	-5.08808	5e-05	0.000290566	yes	1
TP53I3	2.36022	chr2:24299743-24392507	ERG_P	ERG_N	OK	14.9213	6.32203	-1.23892	-3.65614	5e-05	0.000290566	yes	1
TSPAN1	2.35657	chr1:46640748-46651634	ERG_P	ERG_N	OK	74.5911	31.6523	-1.23669	-5.56281	5e-05	0.000290566	yes	1
ZFP36L1	2.33781	chr14:69254371-69262960	ERG_P	ERG_N	OK	23.0362	9.85373	-1.22516	-5.4348	5e-05	0.000290566	yes	1
LOC644919	2.3327	chr14:41423915-41610251	ERG_P	ERG_N	OK	11.9438	5.12019	-1.222	-3.05801	0.0001	0.000546231	yes	1
TMEM238	2.33202	chr19:55890611-55895627	ERG_P	ERG_N	OK	30.69	13.1602	-1.22158	-4.21676	5e-05	0.000290566	yes	1
LINC01003	2.31176	chr7:152161208-152162630	ERG_P	ERG_N	OK	19.6188	8.48655	-1.20899	-4.67362	5e-05	0.000290566	yes	1
C4orf48	2.31166	chr4:2043719-2045697	ERG_P	ERG_N	OK	79.5241	34.4014	-1.20893	-4.38961	5e-05	0.000290566	yes	1
IRF9	2.2967	chr14:24630421-24635774	ERG_P	ERG_N	OK	11.5859	5.04457	-1.19956	-4.32576	5e-05	0.000290566	yes	1
GGT1	2.29326	chr22:24979717-25024972	ERG_P	ERG_N	OK	14.2729	6.22384	-1.1974	-4.44239	5e-05	0.000290566	yes	1
CD63	2.29134	chr12:56119226-56123457	ERG_P	ERG_N	OK	873.388	381.17	-1.19619	-5.40812	5e-05	0.000290566	yes	1
TMC4	2.28797	chr19:54663832-54676944	ERG_P	ERG_N	OK	55.0504	24.0609	-1.19407	-5.41525	5e-05	0.000290566	yes	1
TP53INP2	2.28461	chr20:33292147-33301237	ERG_P	ERG_N	OK	31.6594	13.8576	-1.19195	-5.39883	5e-05	0.000290566	yes	1
IFITM2	2.27409	chr11:308106-309410	ERG_P	ERG_N	OK	88.2696	38.8152	-1.18529	-5.01611	5e-05	0.000290566	yes	1
GSN	2.27133	chr9:124030379-124095120	ERG_P	ERG_N	OK	20.0602	8.83193	-1.18354	-4.98527	5e-05	0.000290566	yes	1
HLA-B	2.268	chr6_ssto_hap7:2655407-2658748	ERG_P	ERG_N	OK	99.126	43.7065	-1.18142	-5.36686	5e-05	0.000290566	yes	1
TTC23	2.26492	chr15:99676527-99791431	ERG_P	ERG_N	OK	10.6172	4.68767	-1.17946	-4.79484	5e-05	0.000290566	yes	1
EGFL7	2.26478	chr9:139553307-139567130	ERG_P	ERG_N	OK	40.0736	17.6942	-1.17937	-4.92229	5e-05	0.000290566	yes	1
PRSS27	2.2642	chr16:2762422-2770552	ERG_P	ERG_N	OK	11.7811	5.20321	-1.179	-4.16819	5e-05	0.000290566	yes	1
PBXIP1	2.2555	chr1:154916558-154928567	ERG_P	ERG_N	OK	13.2919	5.8931	-1.17345	-4.89122	5e-05	0.000290566	yes	1
BCL2L1	2.24717	chr20:30252260-30310656	ERG_P	ERG_N	OK	101.568	45.1979	-1.16811	-5.42852	5e-05	0.000290566	yes	1
TRIB3	2.24216	chr20:361307-378203	ERG_P	ERG_N	OK	67.9866	30.322	-1.16489	-5.3224	5e-05	0.000290566	yes	1
ZFAND2B	2.21949	chr2:220071505-220074373	ERG_P	ERG_N	OK	21.7638	9.80575	-1.15023	-4.42705	5e-05	0.000290566	yes	1
ABHD16A	2.21828	chr6_ssto_hap7:2985531-3001955	ERG_P	ERG_N	OK	46.1794	20.8177	-1.14944	-5.11512	5e-05	0.000290566	yes	1
TUBA1A	2.21077	chr12:49578577-49583107	ERG_P	ERG_N	OK	15.4919	7.00747	-1.14455	-4.507	5e-05	0.000290566	yes	1
PCDH1	2.20785	chr5:141232675-141257975	ERG_P	ERG_N	OK	18.4204	8.34318	-1.14264	-4.72669	5e-05	0.000290566	yes	1
UBALD2	2.20762	chr17:74261285-74267379	ERG_P	ERG_N	OK	20.8796	9.45796	-1.14249	-4.57092	5e-05	0.000290566	yes	1
PML	2.20494	chr15:74287013-74340155	ERG_P	ERG_N	OK	11.897	5.3956	-1.14074	-4.38807	5e-05	0.000290566	yes	1
DNAJB4	2.20447	chr1:78470635-78482995	ERG_P	ERG_N	OK	11.8795	5.38884	-1.14043	-4.43446	5e-05	0.000290566	yes	1
MYO1E	2.20363	chr15:59428167-59665071	ERG_P	ERG_N	OK	18.6869	8.48006	-1.13988	-5.06226	5e-05	0.000290566	yes	1
HLA-E	2.20109	chr6_ssto_hap7:1789472-1794272	ERG_P	ERG_N	OK	28.8344	13.1001	-1.13822	-4.99712	5e-05	0.000290566	yes	1
SHROOM1	2.18713	chr5:132157832-132166590	ERG_P	ERG_N	OK	13.1955	6.03323	-1.12904	-4.75276	5e-05	0.000290566	yes	1
RRAS	2.187	chr19:50138551-50143400	ERG_P	ERG_N	OK	54.2064	24.7858	-1.12895	-4.73791	5e-05	0.000290566	yes	1
CBLN2	2.18277	chr18:70203914-70211723	ERG_P	ERG_N	OK	46.7581	21.4214	-1.12616	-5.11603	5e-05	0.000290566	yes	1
SERTAD3	2.17694	chr19:40946747-40950282	ERG_P	ERG_N	OK	48.1469	22.1167	-1.1223	-4.884	5e-05	0.000290566	yes	1
NR1H2	2.17602	chr19:50879679-50886285	ERG_P	ERG_N	OK	57.601	26.4708	-1.12169	-5.06256	5e-05	0.000290566	yes	1
DUSP1	2.17245	chr5:172195092-172198203	ERG_P	ERG_N	OK	28.5015	13.1195	-1.11932	-4.80378	5e-05	0.000290566	yes	1
VASN	2.17229	chr16:4390251-4466962	ERG_P	ERG_N	OK	17.6528	8.12632	-1.11922	-3.01631	5e-05	0.000290566	yes	1
WWP2	2.16299	chr16:69796186-69975644	ERG_P	ERG_N	OK	37.0986	17.1514	-1.11303	-4.80394	5e-05	0.000290566	yes	1
OST4	2.16012	chr2:27274490-27294567	ERG_P	ERG_N	OK	744.801	344.796	-1.11111	-4.31394	5e-05	0.000290566	yes	1
YPEL3	2.15644	chr16:30103634-30107537	ERG_P	ERG_N	OK	26.2437	12.17	-1.10865	-4.15549	5e-05	0.000290566	yes	1
LNX2	2.15523	chr13:28120049-28194720	ERG_P	ERG_N	OK	14.3236	6.64599	-1.10784	-4.85295	5e-05	0.000290566	yes	1
SELM	2.15402	chr22:31500762-31503551	ERG_P	ERG_N	OK	144.924	67.2809	-1.10703	-4.83659	5e-05	0.000290566	yes	1
TPGS1	2.15248	chr19:507496-519654	ERG_P	ERG_N	OK	10.0898	4.68754	-1.106	-3.49777	5e-05	0.000290566	yes	1
TOLLIP-AS1	2.15112	chr11:1330937-1331937	ERG_P	ERG_N	OK	11.6492	5.41541	-1.10509	-3.51836	5e-05	0.000290566	yes	1
PCTP	2.14984	chr17:53828339-53854748	ERG_P	ERG_N	OK	16.499	7.67452	-1.10423	-4.47976	5e-05	0.000290566	yes	1
STOML1	2.12985	chr15:74275558-74286963	ERG_P	ERG_N	OK	15.8302	7.43254	-1.09075	-4.25029	5e-05	0.000290566	yes	1
SLC20A2	2.1285	chr8:42273979-42408140	ERG_P	ERG_N	OK	17.0192	7.99583	-1.08984	-3.09465	5e-05	0.000290566	yes	1
C9orf16	2.12279	chr9:130922538-130926207	ERG_P	ERG_N	OK	84.4038	39.7609	-1.08596	-4.57854	5e-05	0.000290566	yes	1
MLPH	2.12142	chr2:238395052-238463961	ERG_P	ERG_N	OK	40.3254	19.0087	-1.08503	-4.92199	5e-05	0.000290566	yes	1
TMEM140	2.11944	chr7:134832765-134855578	ERG_P	ERG_N	OK	31.1339	14.6897	-1.08368	-2.7563	0.0001	0.000546231	yes	1
RAP1B	2.11757	chr12:69004618-69054385	ERG_P	ERG_N	OK	90.6187	42.7936	-1.08241	-4.92511	5e-05	0.000290566	yes	1
CUX1	2.1112	chr7:101459183-101927250	ERG_P	ERG_N	OK	40.0071	18.95	-1.07806	-3.99879	5e-05	0.000290566	yes	1
PPP2R5B	2.10747	chr11:64692142-64703360	ERG_P	ERG_N	OK	17.7449	8.42001	-1.07551	-4.54535	5e-05	0.000290566	yes	1
GPRC5C	2.10531	chr17:72427666-72443568	ERG_P	ERG_N	OK	11.2205	5.32961	-1.07403	-3.98	5e-05	0.000290566	yes	1
BCL10	2.1042	chr1:85731459-85743771	ERG_P	ERG_N	OK	14.2452	6.76989	-1.07327	-4.46301	5e-05	0.000290566	yes	1
TYMP	2.10191	chr22:50946644-50968514	ERG_P	ERG_N	OK	16.2601	7.73586	-1.0717	-2.26516	0.00095	0.00402451	yes	1
SIGIRR	2.10034	chr11:405715-417397	ERG_P	ERG_N	OK	35.3581	16.8345	-1.07062	-4.57311	5e-05	0.000290566	yes	1
MFSD6	2.0906	chr2:191273080-191367041	ERG_P	ERG_N	OK	10.2388	4.89752	-1.06392	-4.53787	5e-05	0.000290566	yes	1
HLA-C	2.08939	chr6_ssto_hap7:2570004-2573382	ERG_P	ERG_N	OK	202.184	96.7671	-1.06308	-4.91715	5e-05	0.000290566	yes	1
VPS54	2.08829	chr2:64119666-64246214	ERG_P	ERG_N	OK	13.0644	6.25605	-1.06232	-4.54884	5e-05	0.000290566	yes	1
FAM63A	2.08677	chr1:150969300-150980854	ERG_P	ERG_N	OK	13.4181	6.43007	-1.06127	-4.19486	5e-05	0.000290566	yes	1
TBC1D10A	2.08352	chr22:30687978-30722955	ERG_P	ERG_N	OK	19.7629	9.48537	-1.05902	-4.39548	5e-05	0.000290566	yes	1
BCAR1	2.08184	chr16:75262927-75301951	ERG_P	ERG_N	OK	42.5685	20.4476	-1.05786	-4.78409	5e-05	0.000290566	yes	1
C7orf43	2.07539	chr7:99752042-99756302	ERG_P	ERG_N	OK	14.8729	7.16634	-1.05338	-4.34053	5e-05	0.000290566	yes	1
IKBKG	2.06716	chrX:153759604-153793261	ERG_P	ERG_N	OK	26.5443	12.8409	-1.04765	-2.44212	0.00025	0.00125574	yes	1
SLC37A1	2.06513	chr21:43919741-44001550	ERG_P	ERG_N	OK	21.3939	10.3596	-1.04623	-4.55757	5e-05	0.000290566	yes	1
LIN7B	2.0651	chr19:49617617-49622397	ERG_P	ERG_N	OK	19.3264	9.35858	-1.04621	-3.10906	0.0001	0.000546231	yes	1
TOR1AIP2	2.06258	chr1:179809101-179846941	ERG_P	ERG_N	OK	30.5788	14.8255	-1.04445	-4.76597	5e-05	0.000290566	yes	1
KRT8	2.06086	chr12:53290970-53346685	ERG_P	ERG_N	OK	795.647	386.074	-1.04325	-3.36077	5e-05	0.000290566	yes	1
LPAR6	2.06012	chr13:48877882-49056026	ERG_P	ERG_N	OK	19.9265	9.67244	-1.04273	-2.68435	5e-05	0.000290566	yes	1
YBX3	2.05656	chr12:10851675-10875953	ERG_P	ERG_N	OK	242.917	118.119	-1.04023	-4.82064	5e-05	0.000290566	yes	1
TMEM219	2.04656	chr16:29973350-29984373	ERG_P	ERG_N	OK	164.953	80.6002	-1.0332	-4.69676	5e-05	0.000290566	yes	1
SPAG9	2.04433	chr17:49039534-49198226	ERG_P	ERG_N	OK	20.4231	9.99014	-1.03163	-4.77772	5e-05	0.000290566	yes	1
SECTM1	2.04065	chr17:80278899-80291921	ERG_P	ERG_N	OK	13.0133	6.37699	-1.02903	-4.11317	5e-05	0.000290566	yes	1
CRISP3	2.03924	chr6:49695091-49712168	ERG_P	ERG_N	OK	11.9543	5.86213	-1.02803	-4.05916	5e-05	0.000290566	yes	1
CTNND1	2.03706	chr11:57479994-57586652	ERG_P	ERG_N	OK	158.393	77.7556	-1.02649	-3.35088	5e-05	0.000290566	yes	1
SLC9A7	2.0359	chrX:46458685-46618607	ERG_P	ERG_N	OK	14.9955	7.36549	-1.02567	-4.68738	5e-05	0.000290566	yes	1
CDKN1A	2.02479	chr6:36644236-36655116	ERG_P	ERG_N	OK	199.848	98.7004	-1.01777	-4.7229	5e-05	0.000290566	yes	1
SEMA3B	2.02362	chr3:50304989-50314602	ERG_P	ERG_N	OK	12.4596	6.1571	-1.01694	-4.07649	5e-05	0.000290566	yes	1
HMGCS2	2.01858	chr1:120290618-120311555	ERG_P	ERG_N	OK	22.2822	11.0386	-1.01334	-4.3608	5e-05	0.000290566	yes	1
CDYL2	2.0155	chr16:80637675-80838175	ERG_P	ERG_N	OK	41.2095	20.4463	-1.01114	-4.49466	5e-05	0.000290566	yes	1
WBP1L	2.01214	chr10:104503726-104576021	ERG_P	ERG_N	OK	25.6441	12.7446	-1.00873	-4.5524	5e-05	0.000290566	yes	1
NME7	2.0121	chr1:169075946-169396670	ERG_P	ERG_N	OK	37.4869	18.6308	-1.0087	-1.6469	0.0148	0.0412186	yes	1
CRYL1	2.00882	chr13:20977805-21100012	ERG_P	ERG_N	OK	86.8081	43.2135	-1.00635	-4.55673	5e-05	0.000290566	yes	1
MDK	2.00673	chr11:46402333-46405387	ERG_P	ERG_N	OK	27.1515	13.5302	-1.00485	-3.7274	5e-05	0.000290566	yes	1
MIEN1	2.00505	chr17:37885408-37886788	ERG_P	ERG_N	OK	311.742	155.478	-1.00364	-4.59638	5e-05	0.000290566	yes	1
KRT18	2.00354	chr12:53290970-53346685	ERG_P	ERG_N	OK	815.978	407.269	-1.00255	-2.88527	5e-05	0.000290566	yes	1
MFGE8	2.00049	chr15:89441913-89456663	ERG_P	ERG_N	OK	11.697	5.84709	-1.00035	-3.82361	5e-05	0.000290566	yes	1
VRK1	-2.0015	chr14:97263683-97347951	ERG_P	ERG_N	OK	13.9856	27.9922	1.00108	4.23828	5e-05	0.000290566	yes	1
SULT2B1	-2.00379	chr19:49055428-49102684	ERG_P	ERG_N	OK	5.33887	10.6979	1.00273	3.3426	5e-05	0.000290566	yes	1
DHRS7	-2.00411	chr14:60611499-60632211	ERG_P	ERG_N	OK	136.826	274.213	1.00296	4.65038	5e-05	0.000290566	yes	1
ZNF589	-2.01252	chr3:48282595-48312479	ERG_P	ERG_N	OK	6.05615	12.1881	1.009	4.211	5e-05	0.000290566	yes	1
DHCR24	-2.01278	chr1:55315299-55352921	ERG_P	ERG_N	OK	154.092	310.152	1.00919	4.56165	5e-05	0.000290566	yes	1
FECH	-2.01292	chr18:55212072-55253969	ERG_P	ERG_N	OK	20.5272	41.3197	1.00929	4.69955	5e-05	0.000290566	yes	1
SOD2	-2.01404	chr6:160100148-160114353	ERG_P	ERG_N	OK	21.7941	43.8942	1.01009	4.0385	5e-05	0.000290566	yes	1
UHRF2	-2.02215	chr9:6413150-6507051	ERG_P	ERG_N	OK	6.18426	12.5055	1.01589	4.31166	5e-05	0.000290566	yes	1
CSE1L	-2.02456	chr20:47662782-47713497	ERG_P	ERG_N	OK	48.2649	97.7157	1.01761	4.70106	5e-05	0.000290566	yes	1
FLNB	-2.02833	chr3:57994126-58157982	ERG_P	ERG_N	OK	24.3191	49.3272	1.02029	4.62837	5e-05	0.000290566	yes	1
NCAPD3	-2.029	chr11:134022336-134094426	ERG_P	ERG_N	OK	12.8503	26.0732	1.02077	4.64797	5e-05	0.000290566	yes	1
PVRL1	-2.02982	chr11:119508807-119599435	ERG_P	ERG_N	OK	5.36991	10.8999	1.02135	3.90044	5e-05	0.000290566	yes	1
KIF22	-2.03006	chr16:29802033-29816706	ERG_P	ERG_N	OK	34.0379	69.0987	1.02152	4.69249	5e-05	0.000290566	yes	1
RFC2	-2.03361	chr7:73645831-73668788	ERG_P	ERG_N	OK	18.6124	37.8501	1.02404	4.41323	5e-05	0.000290566	yes	1
CHEK2	-2.03657	chr22:29083730-29137822	ERG_P	ERG_N	OK	9.03533	18.401	1.02614	4.12259	5e-05	0.000290566	yes	1
ACKR3	-2.03749	chr2:237478379-237490994	ERG_P	ERG_N	OK	14.4388	29.419	1.02679	4.44871	5e-05	0.000290566	yes	1
ACACA	-2.04037	chr17:35441926-35766902	ERG_P	ERG_N	OK	28.7688	58.699	1.02883	4.6938	5e-05	0.000290566	yes	1
PTTG1	-2.04157	chr5:159848813-159855751	ERG_P	ERG_N	OK	58.3365	119.098	1.02968	4.52131	5e-05	0.000290566	yes	1
AKAP1	-2.04357	chr17:55162552-55198710	ERG_P	ERG_N	OK	27.6243	56.4521	1.03109	4.79615	5e-05	0.000290566	yes	1
CHAF1B	-2.05088	chr21:37757688-37789125	ERG_P	ERG_N	OK	9.60873	19.7063	1.03624	4.37084	5e-05	0.000290566	yes	1
SFXN2	-2.05439	chr10:104474297-104498946	ERG_P	ERG_N	OK	9.7546	20.0397	1.03871	4.44486	5e-05	0.000290566	yes	1
SCHLAP1	-2.05476	chr2:181556830-181781666	ERG_P	ERG_N	OK	12.0615	24.7834	1.03897	4.17957	5e-05	0.000290566	yes	1
TRIM25	-2.05497	chr17:54965269-54991409	ERG_P	ERG_N	OK	12.5605	25.8115	1.03912	4.73767	5e-05	0.000290566	yes	1
NDRG1	-2.05711	chr8:134249413-134309547	ERG_P	ERG_N	OK	42.0999	86.604	1.04062	4.83146	5e-05	0.000290566	yes	1
DNMT1	-2.05758	chr19:10244021-10305755	ERG_P	ERG_N	OK	16.932	34.8392	1.04095	4.78938	5e-05	0.000290566	yes	1
OXCT1	-2.05944	chr5:41730166-41872338	ERG_P	ERG_N	OK	30.2855	62.371	1.04225	4.80219	5e-05	0.000290566	yes	1
BLOC1S6	-2.05959	chr15:45879416-45901909	ERG_P	ERG_N	OK	22.9301	47.2269	1.04236	4.7914	5e-05	0.000290566	yes	1
HSPD1	-2.06845	chr2:198351307-198418423	ERG_P	ERG_N	OK	458.158	947.678	1.04855	3.94363	5e-05	0.000290566	yes	1
MPV17L	-2.07711	chr16:15489610-15503543	ERG_P	ERG_N	OK	7.28062	15.1227	1.05458	4.29385	5e-05	0.000290566	yes	1
SLC35F2	-2.07832	chr11:107661716-107729914	ERG_P	ERG_N	OK	11.2188	23.3163	1.05542	4.64923	5e-05	0.000290566	yes	1
DCK	-2.07976	chr4:71859264-71896629	ERG_P	ERG_N	OK	9.9892	20.7751	1.05642	4.51341	5e-05	0.000290566	yes	1
NUP155	-2.08238	chr5:37291734-37371228	ERG_P	ERG_N	OK	9.11068	18.9719	1.05823	4.76257	5e-05	0.000290566	yes	1
SRPK1	-2.08308	chr6:35800810-35888957	ERG_P	ERG_N	OK	14.0943	29.3596	1.05872	4.82254	5e-05	0.000290566	yes	1
LOC81691	-2.08314	chr16:20775311-20860990	ERG_P	ERG_N	OK	5.41925	11.2891	1.05876	2.23781	0.0006	0.00269692	yes	1
ZNF239	-2.08726	chr10:44051792-44070066	ERG_P	ERG_N	OK	6.15645	12.8501	1.06161	4.08377	5e-05	0.000290566	yes	1
NOLC1	-2.08732	chr10:103911932-103923628	ERG_P	ERG_N	OK	61.3607	128.08	1.06165	4.90256	5e-05	0.000290566	yes	1
HAUS6	-2.08908	chr9:19053134-19102940	ERG_P	ERG_N	OK	6.41228	13.3958	1.06287	4.73242	5e-05	0.000290566	yes	1
CDK2	-2.096	chr12:56360552-56366573	ERG_P	ERG_N	OK	18.7731	39.3485	1.06764	4.76463	5e-05	0.000290566	yes	1
EAF2	-2.09939	chr3:121554033-121605373	ERG_P	ERG_N	OK	14.5475	30.5408	1.06997	4.21495	5e-05	0.000290566	yes	1
MAK16	-2.10286	chr8:33342684-33370703	ERG_P	ERG_N	OK	10.4421	21.9583	1.07235	3.41596	5e-05	0.000290566	yes	1
CKS2	-2.10493	chr9:91926112-91931618	ERG_P	ERG_N	OK	116.549	245.327	1.07377	4.82263	5e-05	0.000290566	yes	1
ELOVL7	-2.10535	chr5:60047615-60140101	ERG_P	ERG_N	OK	9.60374	20.2193	1.07406	4.77737	5e-05	0.000290566	yes	1
SLC7A1	-2.10938	chr13:30083550-30169825	ERG_P	ERG_N	OK	11.4571	24.1673	1.07682	4.9214	5e-05	0.000290566	yes	1
KCNAB2	-2.11105	chr1:5922867-6161253	ERG_P	ERG_N	OK	6.18578	13.0585	1.07796	3.64899	5e-05	0.000290566	yes	1
TMEM243	-2.11725	chr7:86781676-86849031	ERG_P	ERG_N	OK	5.99149	12.6854	1.08219	1.63646	0.0141	0.0394882	yes	1
CKS1B	-2.1227	chr1:154947117-154951725	ERG_P	ERG_N	OK	50.1264	106.403	1.0859	4.71551	5e-05	0.000290566	yes	1
2001-03-01	-2.12467	chr1:220960038-220987741	ERG_P	ERG_N	OK	31.7348	67.4259	1.08724	4.94571	5e-05	0.000290566	yes	1
SLC39A6	-2.12591	chr18:33688493-33709357	ERG_P	ERG_N	OK	37.1105	78.8938	1.08808	5.02714	5e-05	0.000290566	yes	1
STMN1	-2.12635	chr1:26210676-26233368	ERG_P	ERG_N	OK	58.3421	124.056	1.08838	4.97589	5e-05	0.000290566	yes	1
TUBA1B	-2.1293	chr12:49521566-49525304	ERG_P	ERG_N	OK	342.562	729.415	1.09038	4.95655	5e-05	0.000290566	yes	1
TOPBP1	-2.12982	chr3:133319448-133380737	ERG_P	ERG_N	OK	7.32344	15.5976	1.09073	4.84182	5e-05	0.000290566	yes	1
VPS13A	-2.13121	chr9:79791671-80032399	ERG_P	ERG_N	OK	5.56525	11.8607	1.09167	4.88567	5e-05	0.000290566	yes	1
CDC20	-2.13273	chr1:43824625-43828873	ERG_P	ERG_N	OK	22.2972	47.5541	1.0927	4.80785	5e-05	0.000290566	yes	1
PDSS1	-2.14493	chr10:26986594-27150016	ERG_P	ERG_N	OK	7.66148	16.4334	1.10093	2.14294	0.00295	0.0106524	yes	1
KLK3	-2.15366	chr19:51358170-51364020	ERG_P	ERG_N	OK	1589.66	3423.58	1.10679	4.23265	5e-05	0.000290566	yes	1
LRRC58	-2.15695	chr3:120043575-120068186	ERG_P	ERG_N	OK	14.0076	30.2136	1.10899	5.11023	5e-05	0.000290566	yes	1
PUS7	-2.15713	chr7:105096959-105162685	ERG_P	ERG_N	OK	6.71594	14.4871	1.10911	4.72963	5e-05	0.000290566	yes	1
MTHFD1	-2.15952	chr14:64319682-64927439	ERG_P	ERG_N	OK	30.8521	66.6256	1.11071	4.47797	5e-05	0.000290566	yes	1
IMPA2	-2.16009	chr18:11981426-12030885	ERG_P	ERG_N	OK	14.2242	30.7257	1.11109	4.65761	5e-05	0.000290566	yes	1
AGPAT5	-2.16022	chr8:6565877-6619021	ERG_P	ERG_N	OK	5.94664	12.846	1.11118	4.8734	5e-05	0.000290566	yes	1
DHFR	-2.16406	chr5:79922044-80172634	ERG_P	ERG_N	OK	33.3641	72.202	1.11374	2.12325	0.0017	0.00662594	yes	1
CLU	-2.16485	chr8:27454433-27472328	ERG_P	ERG_N	OK	4.94543	10.7061	1.11427	4.45713	5e-05	0.000290566	yes	1
FOXRED2	-2.1661	chr22:36883232-36903148	ERG_P	ERG_N	OK	11.1639	24.182	1.1151	5.02076	5e-05	0.000290566	yes	1
TMEM164	-2.1759	chrX:109245862-109421016	ERG_P	ERG_N	OK	7.37358	16.0442	1.12161	4.95054	5e-05	0.000290566	yes	1
MGME1	-2.18032	chr20:17949761-17971762	ERG_P	ERG_N	OK	9.19996	20.0589	1.12454	4.6791	5e-05	0.000290566	yes	1
POC1A	-2.19191	chr3:52109248-52188706	ERG_P	ERG_N	OK	5.8435	12.8085	1.13219	4.42638	5e-05	0.000290566	yes	1
FANCD2	-2.19495	chr3:10068112-10149915	ERG_P	ERG_N	OK	6.36672	13.9746	1.13419	4.96591	5e-05	0.000290566	yes	1
CENPM	-2.19544	chr22:42334740-42343148	ERG_P	ERG_N	OK	14.6581	32.181	1.13451	3.76757	5e-05	0.000290566	yes	1
DEK	-2.21567	chr6:18224399-18264799	ERG_P	ERG_N	OK	26.6029	58.9429	1.14774	5.24598	5e-05	0.000290566	yes	1
FAM216A	-2.22709	chr12:110890290-110928192	ERG_P	ERG_N	OK	12.364	27.5356	1.15516	3.09045	5e-05	0.000290566	yes	1
SLC4A7	-2.22765	chr3:27414211-27525911	ERG_P	ERG_N	OK	4.95862	11.046	1.15552	5.11196	5e-05	0.000290566	yes	1
GAL	-2.23252	chr11:68451982-68458643	ERG_P	ERG_N	OK	14.8634	33.1826	1.15867	4.2926	5e-05	0.000290566	yes	1
RNASEH2A	-2.23306	chr19:12917427-12924462	ERG_P	ERG_N	OK	32.7487	73.1296	1.15902	5.0754	5e-05	0.000290566	yes	1
SORD	-2.23457	chr15:45315301-45367287	ERG_P	ERG_N	OK	203.456	454.637	1.16	5.26513	5e-05	0.000290566	yes	1
ALDH1B1	-2.2356	chr9:38392660-38398662	ERG_P	ERG_N	OK	23.5437	52.6342	1.16066	5.30172	5e-05	0.000290566	yes	1
RASSF3	-2.23906	chr12:65004292-65091347	ERG_P	ERG_N	OK	83.072	186.002	1.16289	5.34187	5e-05	0.000290566	yes	1
TMSB15A	-2.24308	chrX:101768609-101771699	ERG_P	ERG_N	OK	6.13185	13.7543	1.16548	3.32419	5e-05	0.000290566	yes	1
RRM1	-2.25782	chr11:4115923-4160106	ERG_P	ERG_N	OK	34.0306	76.8349	1.17493	5.4202	5e-05	0.000290566	yes	1
GINS3	-2.25816	chr16:58426297-58440048	ERG_P	ERG_N	OK	5.9866	13.5187	1.17515	4.63514	5e-05	0.000290566	yes	1
SPDL1	-2.25996	chr5:169010637-169031781	ERG_P	ERG_N	OK	7.95232	17.972	1.1763	4.96102	5e-05	0.000290566	yes	1
MIPEP	-2.26327	chr13:24304327-24471641	ERG_P	ERG_N	OK	6.67866	15.1156	1.17841	4.72249	5e-05	0.000290566	yes	1
XRCC3	-2.27096	chr14:104095524-104181823	ERG_P	ERG_N	OK	7.26511	16.4988	1.1833	2.07457	0.0066	0.0210306	yes	1
TTC21B	-2.27436	chr2:166729871-166810348	ERG_P	ERG_N	OK	6.44109	14.6493	1.18546	5.2303	5e-05	0.000290566	yes	1
KNSTRN	-2.28728	chr15:40674921-40686489	ERG_P	ERG_N	OK	10.5642	24.1633	1.19363	4.90863	5e-05	0.000290566	yes	1
CDKN3	-2.29512	chr14:54863672-54886934	ERG_P	ERG_N	OK	19.1727	44.0037	1.19857	4.77561	5e-05	0.000290566	yes	1
CENPH	-2.30889	chr5:68485374-68506184	ERG_P	ERG_N	OK	13.5603	31.3094	1.2072	4.96138	5e-05	0.000290566	yes	1
TMEM184C	-2.31209	chr4:148538538-148556672	ERG_P	ERG_N	OK	15.2694	35.3043	1.2092	5.3965	5e-05	0.000290566	yes	1
MYO19	-2.31386	chr17:34842470-34891305	ERG_P	ERG_N	OK	12.1011	28.0004	1.2103	3.43089	5e-05	0.000290566	yes	1
PPIF	-2.32216	chr10:81107219-81115089	ERG_P	ERG_N	OK	72.1112	167.454	1.21547	5.62925	5e-05	0.000290566	yes	1
SAPCD2	-2.32564	chr9:139956578-139965028	ERG_P	ERG_N	OK	12.8056	29.7813	1.21763	5.46655	5e-05	0.000290566	yes	1
MNX1-AS1	-2.33926	chr7:156803550-156809118	ERG_P	ERG_N	OK	5.05803	11.8321	1.22605	3.8452	5e-05	0.000290566	yes	1
SYNE2	-2.34925	chr14:64319682-64927439	ERG_P	ERG_N	OK	4.68118	10.9972	1.2322	1.82108	0.0054	0.0178403	yes	1
POLA2	-2.34946	chr11:65029431-65065088	ERG_P	ERG_N	OK	9.69738	22.7836	1.23233	5.26991	5e-05	0.000290566	yes	1
FKBP5	-2.34949	chr6:35541361-35704724	ERG_P	ERG_N	OK	27.8444	65.4203	1.23235	5.67493	5e-05	0.000290566	yes	1
CBX2	-2.35424	chr17:77751976-77761449	ERG_P	ERG_N	OK	4.87936	11.4872	1.23526	4.71684	5e-05	0.000290566	yes	1
NCAPD2	-2.3592	chr12:6603297-6641132	ERG_P	ERG_N	OK	14.7701	34.8455	1.2383	5.63978	5e-05	0.000290566	yes	1
EMP2	-2.36996	chr16:10622278-10674539	ERG_P	ERG_N	OK	5.93361	14.0624	1.24486	5.45099	5e-05	0.000290566	yes	1
NUDT1	-2.37247	chr7:2281856-2290780	ERG_P	ERG_N	OK	21.1626	50.2076	1.24639	4.75131	5e-05	0.000290566	yes	1
PAK1IP1	-2.37573	chr6:10695187-10709970	ERG_P	ERG_N	OK	15.5171	36.8645	1.24837	5.28933	5e-05	0.000290566	yes	1
HES6	-2.39127	chr2:239146907-239148765	ERG_P	ERG_N	OK	12.8032	30.616	1.25778	5.20012	5e-05	0.000290566	yes	1
SKP2	-2.40147	chr5:36152144-36184142	ERG_P	ERG_N	OK	6.26269	15.0397	1.26392	5.28709	5e-05	0.000290566	yes	1
METTL7A	-2.42173	chr12:51318533-51326300	ERG_P	ERG_N	OK	10.2399	24.7982	1.27604	5.61817	5e-05	0.000290566	yes	1
HAUS8	-2.42321	chr19:17160570-17186343	ERG_P	ERG_N	OK	5.61622	13.6092	1.27692	4.61842	5e-05	0.000290566	yes	1
GPD1L	-2.4323	chr3:32148002-32210207	ERG_P	ERG_N	OK	5.98684	14.5618	1.28232	5.50982	5e-05	0.000290566	yes	1
PSRC1	-2.43231	chr1:109822175-109825790	ERG_P	ERG_N	OK	4.36362	10.6137	1.28233	4.55539	5e-05	0.000290566	yes	1
DBI	-2.43868	chr2:120124499-120130127	ERG_P	ERG_N	OK	227.963	555.931	1.2861	5.88855	5e-05	0.000290566	yes	1
INCENP	-2.44169	chr11:61891444-61920635	ERG_P	ERG_N	OK	4.85714	11.8596	1.28788	5.42321	5e-05	0.000290566	yes	1
CDC7	-2.45158	chr1:91966403-91991321	ERG_P	ERG_N	OK	5.87266	14.3972	1.29371	5.43665	5e-05	0.000290566	yes	1
ANKH	-2.46198	chr5:14704908-14871887	ERG_P	ERG_N	OK	6.43497	15.8427	1.29982	5.59115	5e-05	0.000290566	yes	1
NEK2	-2.46345	chr1:211831598-211848972	ERG_P	ERG_N	OK	6.35767	15.6618	1.30068	5.18682	5e-05	0.000290566	yes	1
POLR1E	-2.46495	chr9:37485931-37503694	ERG_P	ERG_N	OK	16.3097	40.2026	1.30156	5.66617	5e-05	0.000290566	yes	1
GALNT7	-2.46514	chr4:174089903-174245118	ERG_P	ERG_N	OK	4.33972	10.698	1.30167	5.45518	5e-05	0.000290566	yes	1
ERGIC1	-2.47521	chr5:172261222-172379688	ERG_P	ERG_N	OK	89.3183	221.082	1.30755	6.00897	5e-05	0.000290566	yes	1
ELK4	-2.48036	chr1:205577070-205602000	ERG_P	ERG_N	OK	6.17453	15.3151	1.31055	5.57206	5e-05	0.000290566	yes	1
ENDOD1	-2.48329	chr11:94822973-94865815	ERG_P	ERG_N	OK	38.4497	95.4815	1.31225	6.08167	5e-05	0.000290566	yes	1
STC2	-2.48385	chr5:172741725-172756506	ERG_P	ERG_N	OK	6.07534	15.0902	1.31258	5.77097	5e-05	0.000290566	yes	1
FANCG	-2.48866	chr9:35073834-35080013	ERG_P	ERG_N	OK	6.83062	16.9991	1.31537	5.46334	5e-05	0.000290566	yes	1
TNFAIP8	-2.49782	chr5:118604386-118730299	ERG_P	ERG_N	OK	8.47365	21.1657	1.32067	5.38747	5e-05	0.000290566	yes	1
SLC29A2	-2.50196	chr11:66129991-66139291	ERG_P	ERG_N	OK	6.12816	15.3324	1.32306	5.37936	5e-05	0.000290566	yes	1
SCARB1	-2.50625	chr12:125262173-125348519	ERG_P	ERG_N	OK	18.9498	47.493	1.32553	6.00307	5e-05	0.000290566	yes	1
PCNA	-2.51326	chr20:5095598-5107268	ERG_P	ERG_N	OK	85.4923	214.865	1.32956	5.5657	5e-05	0.000290566	yes	1
NDC1	-2.51682	chr1:54231133-54304225	ERG_P	ERG_N	OK	8.54781	21.5133	1.3316	5.96556	5e-05	0.000290566	yes	1
CHAF1A	-2.52017	chr19:4402659-4443394	ERG_P	ERG_N	OK	9.00186	22.6861	1.33352	5.82906	5e-05	0.000290566	yes	1
C12orf75	-2.52781	chr12:105724413-105765296	ERG_P	ERG_N	OK	9.43205	23.8424	1.33789	5.25035	5e-05	0.000290566	yes	1
SCD	-2.5372	chr10:102106771-102124588	ERG_P	ERG_N	OK	41.6531	105.682	1.34324	6.20173	5e-05	0.000290566	yes	1
ELOVL6	-2.54441	chr4:110970228-111119820	ERG_P	ERG_N	OK	5.79789	14.7522	1.34733	5.59633	5e-05	0.000290566	yes	1
NMU	-2.54464	chr4:56461395-56502865	ERG_P	ERG_N	OK	5.52214	14.0519	1.34746	3.99366	5e-05	0.000290566	yes	1
AIF1L	-2.54781	chr9:133971862-133998539	ERG_P	ERG_N	OK	16.8125	42.8351	1.34926	6.13031	5e-05	0.000290566	yes	1
MYO1B	-2.54841	chr2:192110106-192290115	ERG_P	ERG_N	OK	5.01142	12.7712	1.3496	5.8036	5e-05	0.000290566	yes	1
AURKA	-2.54988	chr20:54944444-54967351	ERG_P	ERG_N	OK	7.25691	18.5043	1.35043	5.45931	5e-05	0.000290566	yes	1
CCNB2	-2.55719	chr15:59397283-59417244	ERG_P	ERG_N	OK	19.7122	50.4079	1.35456	5.89467	5e-05	0.000290566	yes	1
LRRC45	-2.56909	chr17:79981279-79989027	ERG_P	ERG_N	OK	5.33379	13.703	1.36126	5.4747	5e-05	0.000290566	yes	1
MCM6	-2.59197	chr2:136597195-136634047	ERG_P	ERG_N	OK	13.1093	33.9789	1.37405	6.199	5e-05	0.000290566	yes	1
PFKP	-2.60897	chr10:3109711-3178997	ERG_P	ERG_N	OK	28.3736	74.0261	1.38348	6.30711	5e-05	0.000290566	yes	1
UBE2T	-2.60915	chr1:202300784-202311094	ERG_P	ERG_N	OK	40.1948	104.874	1.38358	6.03974	5e-05	0.000290566	yes	1
TCOF1	-2.62317	chr5:149737201-149779871	ERG_P	ERG_N	OK	7.48129	19.6247	1.39131	6.02735	5e-05	0.000290566	yes	1
MARS2	-2.6301	chr2:198570027-198573114	ERG_P	ERG_N	OK	5.09967	13.4127	1.39512	5.72161	5e-05	0.000290566	yes	1
KIAA0101	-2.63217	chr15:64657210-64679886	ERG_P	ERG_N	OK	13.1325	34.5669	1.39625	5.77443	5e-05	0.000290566	yes	1
MYC	-2.63492	chr8:128748314-128753680	ERG_P	ERG_N	OK	37.1013	97.7589	1.39776	6.41631	5e-05	0.000290566	yes	1
FIGNL1	-2.64039	chr7:50511826-50518088	ERG_P	ERG_N	OK	6.01964	15.8942	1.40075	5.86105	5e-05	0.000290566	yes	1
ECT2	-2.64215	chr3:172468474-172539264	ERG_P	ERG_N	OK	6.82677	18.0373	1.40171	6.12457	5e-05	0.000290566	yes	1
CDCA3	-2.67328	chr12:6957971-6960456	ERG_P	ERG_N	OK	8.54893	22.8537	1.41861	5.29961	5e-05	0.000290566	yes	1
NREP	-2.68816	chr5:110834021-111353003	ERG_P	ERG_N	OK	10.0865	27.1141	1.42662	5.47364	5e-05	0.000290566	yes	1
DLGAP5	-2.69893	chr14:55614833-55658396	ERG_P	ERG_N	OK	7.81135	21.0823	1.43239	6.14112	5e-05	0.000290566	yes	1
SMC2	-2.71123	chr9:106856540-106903700	ERG_P	ERG_N	OK	6.02126	16.325	1.43895	6.37799	5e-05	0.000290566	yes	1
PCNA-AS1	-2.71146	chr20:5095598-5107268	ERG_P	ERG_N	OK	105.658	286.487	1.43907	2.66756	0.00015	0.000791897	yes	1
SLC29A1	-2.72722	chr6:44187241-44201888	ERG_P	ERG_N	OK	8.48996	23.1539	1.44743	6.05751	5e-05	0.000290566	yes	1
HOMER2	-2.72903	chr15:83517728-83621476	ERG_P	ERG_N	OK	31.2714	85.3405	1.44839	6.62968	5e-05	0.000290566	yes	1
MCM3	-2.73244	chr6:52128811-52149679	ERG_P	ERG_N	OK	19.0459	52.0418	1.45019	6.6021	5e-05	0.000290566	yes	1
AK4	-2.73729	chr1:65613231-65697828	ERG_P	ERG_N	OK	18.4746	50.5704	1.45275	6.75202	5e-05	0.000290566	yes	1
BIRC5	-2.75311	chr17:76210276-76221716	ERG_P	ERG_N	OK	13.1862	36.3029	1.46106	6.47763	5e-05	0.000290566	yes	1
CCDC34	-2.76715	chr11:27360060-27384795	ERG_P	ERG_N	OK	9.95456	27.5458	1.4684	5.8611	5e-05	0.000290566	yes	1
OIP5	-2.78663	chr15:41601465-41624819	ERG_P	ERG_N	OK	4.66842	13.0092	1.47852	4.9411	5e-05	0.000290566	yes	1
MDC1	-2.79964	chr6_ssto_hap7:1999890-2017765	ERG_P	ERG_N	OK	4.50158	12.6028	1.48524	6.49803	5e-05	0.000290566	yes	1
PFKFB3	-2.79975	chr10:6186842-6277507	ERG_P	ERG_N	OK	4.98225	13.9491	1.4853	6.31938	5e-05	0.000290566	yes	1
CMBL	-2.80061	chr5:10277706-10308168	ERG_P	ERG_N	OK	13.4488	37.665	1.48574	6.73632	5e-05	0.000290566	yes	1
FADS2	-2.81718	chr11:61567096-61634826	ERG_P	ERG_N	OK	45.6545	128.617	1.49425	5.93171	5e-05	0.000290566	yes	1
RFC5	-2.844	chr12:118454505-118470042	ERG_P	ERG_N	OK	8.58666	24.4204	1.50792	6.27486	5e-05	0.000290566	yes	1
PLK1	-2.84727	chr16:23690200-23724821	ERG_P	ERG_N	OK	9.70553	27.6344	1.50958	6.39477	5e-05	0.000290566	yes	1
HILPDA	-2.84966	chr7:128095883-128098472	ERG_P	ERG_N	OK	9.45806	26.9523	1.51079	5.95111	5e-05	0.000290566	yes	1
HMGB2	-2.87225	chr4:174252526-174255595	ERG_P	ERG_N	OK	42.4832	122.022	1.52218	6.90995	5e-05	0.000290566	yes	1
MCM7	-2.89923	chr7:99690350-99723128	ERG_P	ERG_N	OK	32.9226	95.4501	1.53567	5.51616	5e-05	0.000290566	yes	1
MCM5	-2.90843	chr22:35796115-35820495	ERG_P	ERG_N	OK	10.6458	30.9625	1.54024	6.68362	5e-05	0.000290566	yes	1
MPHOSPH9	-2.91438	chr12:123640942-123717785	ERG_P	ERG_N	OK	4.52441	13.1859	1.54319	6.52021	5e-05	0.000290566	yes	1
PFKFB4	-2.91565	chr3:48555116-48594227	ERG_P	ERG_N	OK	4.64807	13.5522	1.54382	6.34903	5e-05	0.000290566	yes	1
SPAG5	-2.93636	chr17:26904582-26926056	ERG_P	ERG_N	OK	11.5016	33.7729	1.55403	6.97651	5e-05	0.000290566	yes	1
NCAPG2	-2.94182	chr7:158423860-158497522	ERG_P	ERG_N	OK	7.45991	21.9457	1.55671	6.84309	5e-05	0.000290566	yes	1
BUB1	-2.94758	chr2:111395274-111435684	ERG_P	ERG_N	OK	4.30103	12.6776	1.55953	6.40907	5e-05	0.000290566	yes	1
LDHA	-2.96097	chr11:18415935-18429765	ERG_P	ERG_N	OK	248.525	735.876	1.56607	7.05291	5e-05	0.000290566	yes	1
TUB	-2.96452	chr11:8060179-8190590	ERG_P	ERG_N	OK	4.69798	13.9272	1.5678	6.55111	5e-05	0.000290566	yes	1
FADS1	-2.97218	chr11:61567096-61634826	ERG_P	ERG_N	OK	9.67766	28.7637	1.57152	3.43998	5e-05	0.000290566	yes	1
CLGN	-2.97867	chr4:141309606-141348815	ERG_P	ERG_N	OK	17.3053	51.5467	1.57467	7.08424	5e-05	0.000290566	yes	1
THRIL	-2.98076	chr12:125478193-125511969	ERG_P	ERG_N	OK	6.03042	17.9752	1.57568	5.22276	5e-05	0.000290566	yes	1
TAGLN2	-2.98086	chr1:159887896-159895332	ERG_P	ERG_N	OK	75.3064	224.478	1.57573	7.26983	5e-05	0.000290566	yes	1
APOBEC3B	-2.98825	chr22:39353526-39394225	ERG_P	ERG_N	OK	5.12235	15.3069	1.5793	5.62052	5e-05	0.000290566	yes	1
TFRC	-3.0007	chr3:195776154-195809032	ERG_P	ERG_N	OK	33.6514	100.978	1.5853	7.32139	5e-05	0.000290566	yes	1
TPX2	-3.00079	chr20:30326903-30389603	ERG_P	ERG_N	OK	11.16	33.4888	1.58534	7.09503	5e-05	0.000290566	yes	1
NETO1	-3.00601	chr18:70409548-70534810	ERG_P	ERG_N	OK	29.1106	87.5064	1.58785	6.61486	5e-05	0.000290566	yes	1
IGF1R	-3.02633	chr15:99191767-99507759	ERG_P	ERG_N	OK	3.74247	11.3259	1.59757	7.11984	5e-05	0.000290566	yes	1
RFC4	-3.02791	chr3:186501360-186524484	ERG_P	ERG_N	OK	16.1641	48.9434	1.59832	1.8193	0.0129	0.0366577	yes	1
NUF2	-3.03026	chr1:163291722-163325553	ERG_P	ERG_N	OK	6.36234	19.2796	1.59944	6.29513	5e-05	0.000290566	yes	1
TRIP13	-3.04595	chr5:892968-918164	ERG_P	ERG_N	OK	7.50406	22.8569	1.60689	6.69535	5e-05	0.000290566	yes	1
SLC43A1	-3.06945	chr11:57252003-57283192	ERG_P	ERG_N	OK	12.5799	38.6133	1.61798	7.08332	5e-05	0.000290566	yes	1
TMEM97	-3.08417	chr17:26646120-26662515	ERG_P	ERG_N	OK	21.2163	65.4345	1.62488	6.27495	5e-05	0.000290566	yes	1
FBXO5	-3.10063	chr6:153291657-153304740	ERG_P	ERG_N	OK	3.66877	11.3755	1.63256	5.97556	5e-05	0.000290566	yes	1
ZWILCH	-3.10872	chr15:66797420-66858317	ERG_P	ERG_N	OK	7.23696	22.4977	1.63632	6.70112	5e-05	0.000290566	yes	1
UBE2C	-3.12321	chr20:44441214-44445596	ERG_P	ERG_N	OK	24.5004	76.52	1.64303	6.77561	5e-05	0.000290566	yes	1
RECQL4	-3.14557	chr8:145736666-145743210	ERG_P	ERG_N	OK	3.85378	12.1223	1.65332	6.78182	5e-05	0.000290566	yes	1
CDT1	-3.15517	chr16:88870185-88875666	ERG_P	ERG_N	OK	3.83982	12.1153	1.65772	6.42681	5e-05	0.000290566	yes	1
CDCA4	-3.20981	chr14:105475909-105487425	ERG_P	ERG_N	OK	3.98386	12.7875	1.68249	6.3891	5e-05	0.000290566	yes	1
ACSM3	-3.21102	chr16:20775311-20860990	ERG_P	ERG_N	OK	8.57823	27.5449	1.68303	3.91718	5e-05	0.000290566	yes	1
FOXM1	-3.25237	chr12:2945981-2998691	ERG_P	ERG_N	OK	8.95806	29.1349	1.70149	4.86073	5e-05	0.000290566	yes	1
UTRN	-3.25801	chr6:144612872-145174170	ERG_P	ERG_N	OK	4.70349	15.324	1.70399	7.69901	5e-05	0.000290566	yes	1
KCNMA1	-3.26314	chr10:78629358-79397577	ERG_P	ERG_N	OK	11.0158	35.9461	1.70626	4.42509	5e-05	0.000290566	yes	1
RMI2	-3.27331	chr16:11439310-11445617	ERG_P	ERG_N	OK	4.07909	13.3521	1.71075	5.83118	5e-05	0.000290566	yes	1
MCM2	-3.29649	chr3:127317199-127341278	ERG_P	ERG_N	OK	16.9125	55.7519	1.72093	7.82919	5e-05	0.000290566	yes	1
KIF2C	-3.31507	chr1:45205489-45233438	ERG_P	ERG_N	OK	6.12269	20.2972	1.72904	7.23507	5e-05	0.000290566	yes	1
CCNE2	-3.34151	chr8:95835517-95907482	ERG_P	ERG_N	OK	4.55287	15.2135	1.7405	3.6438	5e-05	0.000290566	yes	1
RACGAP1	-3.35051	chr12:50382944-50419307	ERG_P	ERG_N	OK	9.31645	31.2148	1.74438	7.62672	5e-05	0.000290566	yes	1
MAFB	-3.35637	chr20:39314487-39317880	ERG_P	ERG_N	OK	5.67994	19.0639	1.7469	7.37431	5e-05	0.000290566	yes	1
GMNN	-3.35746	chr6:24775158-24786325	ERG_P	ERG_N	OK	14.2479	47.8368	1.74737	7.06353	5e-05	0.000290566	yes	1
TMPO	-3.37615	chr12:98906750-98944157	ERG_P	ERG_N	OK	15.6466	52.8253	1.75538	7.78154	5e-05	0.000290566	yes	1
GPR158	-3.38273	chr10:25447000-25891157	ERG_P	ERG_N	OK	3.50234	11.8475	1.75819	7.56701	5e-05	0.000290566	yes	1
GINS2	-3.38663	chr16:85645028-85787681	ERG_P	ERG_N	OK	13.0258	44.1136	1.75985	2.13403	0.00425	0.0145665	yes	1
HMMR	-3.38759	chr5:162887516-162921064	ERG_P	ERG_N	OK	8.44265	28.6003	1.76026	7.49476	5e-05	0.000290566	yes	1
FEN1	-3.39173	chr11:61560108-61564714	ERG_P	ERG_N	OK	17.997	61.0409	1.76202	7.84671	5e-05	0.000290566	yes	1
ALDH1A3	-3.39573	chr15:101420008-101456830	ERG_P	ERG_N	OK	8.32038	28.2538	1.76372	7.73793	5e-05	0.000290566	yes	1
MAD2L1	-3.41444	chr4:120980578-120988013	ERG_P	ERG_N	OK	19.1378	65.3448	1.77165	7.64151	5e-05	0.000290566	yes	1
CHEK1	-3.43645	chr11:125495030-125550793	ERG_P	ERG_N	OK	4.40765	15.1467	1.78092	6.93142	5e-05	0.000290566	yes	1
CENPF	-3.43988	chr1:214776531-214837914	ERG_P	ERG_N	OK	3.49462	12.0211	1.78236	7.91944	5e-05	0.000290566	yes	1
BHLHE40	-3.44215	chr3:5021096-5026865	ERG_P	ERG_N	OK	3.49908	12.0443	1.78331	6.94218	5e-05	0.000290566	yes	1
PRC1	-3.50004	chr15:91509267-91537881	ERG_P	ERG_N	OK	11.0199	38.5699	1.80737	7.53044	5e-05	0.000290566	yes	1
CDCA8	-3.50956	chr1:38158072-38175391	ERG_P	ERG_N	OK	5.10916	17.9309	1.81129	7.25851	5e-05	0.000290566	yes	1
SYT4	-3.53035	chr18:40847856-40857615	ERG_P	ERG_N	OK	70.1339	247.596	1.81981	8.33716	5e-05	0.000290566	yes	1
CENPU	-3.55168	chr4:185570766-185655286	ERG_P	ERG_N	OK	8.8018	31.2611	1.8285	6.76832	5e-05	0.000290566	yes	1
RFC3	-3.6038	chr13:34392205-34540695	ERG_P	ERG_N	OK	6.342	22.8553	1.84952	7.58025	5e-05	0.000290566	yes	1
PTPLB	-3.60673	chr3:123213362-123303924	ERG_P	ERG_N	OK	10.9596	39.5285	1.85069	7.32139	5e-05	0.000290566	yes	1
KIF4A	-3.60683	chrX:69509878-69640774	ERG_P	ERG_N	OK	3.63783	13.1211	1.85073	7.70861	5e-05	0.000290566	yes	1
PRIM1	-3.60793	chr12:57125363-57146146	ERG_P	ERG_N	OK	6.46415	23.3221	1.85117	6.99423	5e-05	0.000290566	yes	1
TYMS	-3.61912	chr18:596997-712662	ERG_P	ERG_N	OK	16.4089	59.3859	1.85564	5.02547	5e-05	0.000290566	yes	1
TMEM194A	-3.63295	chr12:57449425-57472574	ERG_P	ERG_N	OK	2.84628	10.3404	1.86114	7.71355	5e-05	0.000290566	yes	1
SLC45A3	-3.63524	chr1:205626980-205649630	ERG_P	ERG_N	OK	23.9052	86.9011	1.86205	8.53454	5e-05	0.000290566	yes	1
NDC80	-3.66807	chr18:2571509-2616634	ERG_P	ERG_N	OK	7.29302	26.7513	1.87502	7.74289	5e-05	0.000290566	yes	1
TMPRSS2	-3.67443	chr21:42836477-42880085	ERG_P	ERG_N	OK	58.0073	213.144	1.87752	8.64075	5e-05	0.000290566	yes	1
PBK	-3.70897	chr8:27667137-27695612	ERG_P	ERG_N	OK	9.90296	36.7298	1.89102	8.11675	5e-05	0.000290566	yes	1
ZWINT	-3.72929	chr10:58117198-58121034	ERG_P	ERG_N	OK	23.6038	88.0256	1.8989	8.42955	5e-05	0.000290566	yes	1
FAM64A	-3.73306	chr17:6347734-6354385	ERG_P	ERG_N	OK	5.76824	21.5332	1.90036	7.12566	5e-05	0.000290566	yes	1
PKMYT1	-3.73648	chr16:3019245-3030540	ERG_P	ERG_N	OK	3.78745	14.1517	1.90168	4.70194	5e-05	0.000290566	yes	1
KIFC1	-3.74423	chr6_ssto_hap7:4839528-4857918	ERG_P	ERG_N	OK	3.87122	14.4948	1.90467	7.4434	5e-05	0.000290566	yes	1
PDK1	-3.75156	chr2:173420100-173490351	ERG_P	ERG_N	OK	5.59666	20.9963	1.90749	7.97365	5e-05	0.000290566	yes	1
CCNA2	-3.7792	chr4:122722471-122745088	ERG_P	ERG_N	OK	4.46505	16.8743	1.91808	4.92827	5e-05	0.000290566	yes	1
BHLHA15	-3.78056	chr7:97841565-97842271	ERG_P	ERG_N	OK	3.01963	11.4159	1.9186	4.50856	5e-05	0.000290566	yes	1
FANCI	-3.79174	chr15:89787193-89878026	ERG_P	ERG_N	OK	8.13899	30.861	1.92286	6.47761	5e-05	0.000290566	yes	1
CDCA5	-3.81605	chr11:64844926-64851615	ERG_P	ERG_N	OK	6.72118	25.6484	1.93208	8.0742	5e-05	0.000290566	yes	1
KIF20A	-3.87214	chr5:137514416-137549032	ERG_P	ERG_N	OK	4.14181	16.0376	1.95313	4.73431	5e-05	0.000290566	yes	1
CDK1	-3.90075	chr10:62538088-62554610	ERG_P	ERG_N	OK	36.1987	141.202	1.96375	8.99487	5e-05	0.000290566	yes	1
AURKB	-3.91372	chr17:8108048-8113944	ERG_P	ERG_N	OK	5.88216	23.0211	1.96854	7.08179	5e-05	0.000290566	yes	1
TK1	-3.91765	chr17:76170159-76183285	ERG_P	ERG_N	OK	19.5875	76.737	1.96999	8.64273	5e-05	0.000290566	yes	1
IL32	-3.96813	chr16:3115312-3119668	ERG_P	ERG_N	OK	4.18998	16.6264	1.98846	5.8586	5e-05	0.000290566	yes	1
SPC24	-3.99936	chr19:11257830-11266484	ERG_P	ERG_N	OK	6.4506	25.7984	1.99977	6.0478	5e-05	0.000290566	yes	1
SHCBP1	-4.05157	chr16:46614467-46655311	ERG_P	ERG_N	OK	3.62326	14.6798	2.01848	8.07656	5e-05	0.000290566	yes	1
MCM8	-4.06848	chr20:5931297-5986467	ERG_P	ERG_N	OK	2.89337	11.7716	2.02449	7.95476	5e-05	0.000290566	yes	1
CDC45	-4.10047	chr22:19467348-19508135	ERG_P	ERG_N	OK	5.05679	20.7353	2.03579	7.82171	5e-05	0.000290566	yes	1
RAD51AP1	-4.13421	chr12:4647949-4669213	ERG_P	ERG_N	OK	4.45116	18.402	2.04761	7.95728	5e-05	0.000290566	yes	1
CA12	-4.14775	chr15:63615729-63674075	ERG_P	ERG_N	OK	3.78902	15.7159	2.05233	8.46775	5e-05	0.000290566	yes	1
HJURP	-4.17142	chr2:234745346-234763212	ERG_P	ERG_N	OK	3.1856	13.2885	2.06054	7.91175	5e-05	0.000290566	yes	1
CENPK	-4.19622	chr5:64813592-64858995	ERG_P	ERG_N	OK	2.87044	12.045	2.06909	6.94593	5e-05	0.000290566	yes	1
CEP55	-4.32638	chr10:95256368-95288849	ERG_P	ERG_N	OK	3.08196	13.3337	2.11316	7.8621	5e-05	0.000290566	yes	1
DEPDC1B	-4.33776	chr5:59892738-59995993	ERG_P	ERG_N	OK	3.04315	13.2004	2.11695	7.89594	5e-05	0.000290566	yes	1
BUB1B	-4.34793	chr15:40453209-40569688	ERG_P	ERG_N	OK	4.23778	18.4255	2.12033	8.82269	5e-05	0.000290566	yes	1
TMEFF2	-4.39755	chr2:192814746-193059644	ERG_P	ERG_N	OK	9.99553	43.956	2.1367	8.96109	5e-05	0.000290566	yes	1
ORC6	-4.39962	chr16:46723557-46732306	ERG_P	ERG_N	OK	6.67038	29.3471	2.13738	8.36877	5e-05	0.000290566	yes	1
MYBL2	-4.41872	chr20:42295658-42345136	ERG_P	ERG_N	OK	7.82644	34.5829	2.14363	9.1968	5e-05	0.000290566	yes	1
LMNB1	-4.45486	chr5:126112314-126172712	ERG_P	ERG_N	OK	16.2142	72.2321	2.15538	9.34307	5e-05	0.000290566	yes	1
GINS1	-4.45613	chr20:25388322-25429191	ERG_P	ERG_N	OK	5.4443	24.2605	2.15579	9.06713	5e-05	0.000290566	yes	1
E2F1	-4.49964	chr20:32263291-32274210	ERG_P	ERG_N	OK	6.07688	27.3438	2.16981	9.05185	5e-05	0.000290566	yes	1
ATAD2	-4.51783	chr8:124332090-124408705	ERG_P	ERG_N	OK	8.85998	40.028	2.17563	9.82948	5e-05	0.000290566	yes	1
TOP2A	-4.65519	chr17:38544772-38574202	ERG_P	ERG_N	OK	5.9888	27.8789	2.21884	9.86961	5e-05	0.000290566	yes	1
CDCA7	-4.6813	chr2:174219560-174233718	ERG_P	ERG_N	OK	2.35995	11.0477	2.22691	7.83589	5e-05	0.000290566	yes	1
NUSAP1	-4.72407	chr15:41624891-41673248	ERG_P	ERG_N	OK	9.35648	44.2006	2.24003	9.63831	5e-05	0.000290566	yes	1
MCM4	-4.73689	chr8:48872762-48890719	ERG_P	ERG_N	OK	10.5009	49.7414	2.24394	10.1609	5e-05	0.000290566	yes	1
MNS1	-4.82052	chr15:56657621-56757335	ERG_P	ERG_N	OK	2.69543	12.9934	2.26919	6.94572	5e-05	0.000290566	yes	1
UHRF1	-4.85395	chr19:4903091-4962165	ERG_P	ERG_N	OK	3.92867	19.0696	2.27916	9.55187	5e-05	0.000290566	yes	1
ASF1B	-4.90965	chr19:14230320-14247440	ERG_P	ERG_N	OK	6.60772	32.4415	2.29562	9.09708	5e-05	0.000290566	yes	1
GLYATL1	-4.9509	chr11:58695101-58825925	ERG_P	ERG_N	OK	9.83923	48.713	2.30769	9.79909	5e-05	0.000290566	yes	1
PRUNE2	-4.95801	chr9:79226291-79521003	ERG_P	ERG_N	OK	7.41851	36.7811	2.30976	10.5758	5e-05	0.000290566	yes	1
ORC1	-5.03304	chr1:52838500-52870143	ERG_P	ERG_N	OK	2.02177	10.1756	2.33143	8.48632	5e-05	0.000290566	yes	1
DSCC1	-5.1119	chr8:120846180-120868170	ERG_P	ERG_N	OK	2.08856	10.6765	2.35386	7.93318	5e-05	0.000290566	yes	1
NCAPG	-5.18599	chr4:17812435-18023483	ERG_P	ERG_N	OK	2.27798	11.8136	2.37462	7.09293	5e-05	0.000290566	yes	1
ACTA2	-5.19409	chr10:90694830-90775542	ERG_P	ERG_N	OK	12.1088	62.8941	2.37687	7.72605	5e-05	0.000290566	yes	1
TCF19	-5.26597	chr6_ssto_hap7:2461238-2466929	ERG_P	ERG_N	OK	2.85072	15.0118	2.3967	9.24615	5e-05	0.000290566	yes	1
RAD54L	-5.37811	chr1:46713366-46769038	ERG_P	ERG_N	OK	2.47718	13.3226	2.4271	2.77237	0.0014	0.00563158	yes	1
GNB4	-5.38139	chr3:179113875-179169371	ERG_P	ERG_N	OK	1.96498	10.5743	2.42798	9.91702	5e-05	0.000290566	yes	1
MELK	-5.50285	chr9:36572858-36677680	ERG_P	ERG_N	OK	4.27379	23.5181	2.46018	9.36705	5e-05	0.000290566	yes	1
MND1	-5.93814	chr4:154265800-154336247	ERG_P	ERG_N	OK	2.36344	14.0345	2.57001	6.45655	5e-05	0.000290566	yes	1
ANLN	-5.99666	chr7:36363758-36493401	ERG_P	ERG_N	OK	3.01519	18.0811	2.58416	7.75429	5e-05	0.000290566	yes	1
CDC6	-6.04843	chr17:38444145-38459413	ERG_P	ERG_N	OK	5.3793	32.5362	2.59656	10.9053	5e-05	0.000290566	yes	1
C11orf82	-6.06711	chr11:82612736-82645699	ERG_P	ERG_N	OK	1.75457	10.6452	2.60101	9.42484	5e-05	0.000290566	yes	1
PRR15L	-6.09548	chr17:46029333-46035243	ERG_P	ERG_N	OK	5.82893	35.5302	2.60774	9.95528	5e-05	0.000290566	yes	1
MKI67	-6.13724	chr10:129894924-129924468	ERG_P	ERG_N	OK	1.99582	12.2488	2.61759	11.3646	5e-05	0.000290566	yes	1
KCNN2	-6.19902	chr5:113698015-113832197	ERG_P	ERG_N	OK	7.77787	48.2151	2.63204	10.1477	5e-05	0.000290566	yes	1
NKX3-1	-6.60437	chr8:23536205-23540450	ERG_P	ERG_N	OK	51.0417	337.098	2.72342	12.1171	5e-05	0.000290566	yes	1
RRM2	-6.89036	chr2:10262694-10271546	ERG_P	ERG_N	OK	5.57306	38.4004	2.78458	11.9022	5e-05	0.000290566	yes	1
MCM10	-6.92143	chr10:13203553-13253104	ERG_P	ERG_N	OK	1.91041	13.2228	2.79107	10.8293	5e-05	0.000290566	yes	1
TRPM8	-6.93021	chr2:234826042-234928166	ERG_P	ERG_N	OK	1.47437	10.2177	2.7929	10.733	5e-05	0.000290566	yes	1
ESCO2	-6.93209	chr8:27632057-27662424	ERG_P	ERG_N	OK	1.46581	10.1611	2.79329	9.68178	5e-05	0.000290566	yes	1
RLN1	-8.79547	chr9:5334931-5339873	ERG_P	ERG_N	OK	1.54183	13.5611	3.13676	7.17717	5e-05	0.000290566	yes	1
TARP	-9.03359	chr7:38299243-38313248	ERG_P	ERG_N	OK	18.6832	168.776	3.1753	13.3649	5e-05	0.000290566	yes	1
FAM111B	-9.13358	chr11:58874657-58894888	ERG_P	ERG_N	OK	2.13765	19.5244	3.19118	12.0083	5e-05	0.000290566	yes	1
GLYATL2	-11.172	chr11:58601539-58611997	ERG_P	ERG_N	OK	1.08601	12.133	3.48182	8.12341	5e-05	0.000290566	yes	1
LCP1	-11.5033	chr13:46700057-46756459	ERG_P	ERG_N	OK	7.67886	88.3325	3.52398	15.578	5e-05	0.000290566	yes	1
SLC30A4	-15.4407	chr15:45774679-45848928	ERG_P	ERG_N	OK	2.32043	35.8292	3.94867	15.15	5e-05	0.000290566	yes	1
CCL2	-21.0105	chr17:32582295-32584220	ERG_P	ERG_N	OK	0.495008	10.4003	4.39304	5.10481	0.0005	0.00230555	yes	1
APLN	-22.2601	chrX:128779235-128788933	ERG_P	ERG_N	OK	0.523794	11.6597	4.47639	11.6539	5e-05	0.000290566	yes	1
